# Supplementary material for: Dual Targeting of PTP1B and Aldose Reductase with Marine Drug Phosphoeleganin: A Promising Strategy for Treatment of Type 2 Diabetes
Source: Mar Drugs. 2021 Sep 24;19(10):535. doi: 10.3390/md19100535 (PMC8540617; doi:10.3390/md19100535)
Supplement: Supplementary file 1 [file marinedrugs-19-00535-s001.zip]

Archive with 1 entries (1 files):
- marinedrugs-1342413-supplementary.pdf
